# Supplementary material for: Consolidation of Painted Plasters in Hypogean Environments: Comparative Performance of Inorganic Calcium-Based Products Under High-Humidity and Water-Saturated Conditions
Source: Nanomaterials (Basel). 2026 Jul 7;16(13):831. doi: 10.3390/nano16130831 (PMC13363546; doi:10.3390/nano16130831)
Supplement: Supplementary file 1 [file nanomaterials-16-00831-s001.zip]

Archive with 1 entries (1 files):
- nanomaterials-4379160-supplementary.pdf
